# Supplementary material for: Pathogenicity and Pre-Characterised Putative Effectors of Fusarium oxysporum and F. proliferatum in Garlic (Allium sativum) and Other Allium spp
Source: J Fungi (Basel). 2026 Apr 6;12(4):264. doi: 10.3390/jof12040264 (PMC13117426; doi:10.3390/jof12040264)
Supplement: Supplementary file 1 [file jof-12-00264-s001.zip]

Archive with 1 entries (1 files):
- jof-4222676-supplementary.pdf
